# Supplementary material for: Extracellular Vesicles—A Source of RNA Biomarkers for the Detection of Breast Cancer in Liquid Biopsies
Source: Cancers (Basel). 2023 Aug 30;15(17):4329. doi: 10.3390/cancers15174329 (PMC10487078; doi:10.3390/cancers15174329)
Supplement: Supplementary file 1 [file cancers-15-04329-s001.zip]

Archive with 3 entries (3 files):
- File S1.pdf
- TableS1.xlsx
- TableS2.xlsx
