# Supplementary material for: Extracellular Vesicles—A Source of RNA Biomarkers for the Detection of Breast Cancer in Liquid Biopsies
Source: Cancers (Basel). 2023 Aug 30;15(17):4329. doi: 10.3390/cancers15174329 (PMC10487078; doi:10.3390/cancers15174329)
Supplement: Supplementary file 1 [file cancers-15-04329-s001.zip › TableS1.xlsx]

## Sheet: Sheet1
Table S1. Top differentially expressed mRNAs
Top 20 mRNA DEGs between PreOp BC and HC EVs
Gene	Description	Log2FC	Adjusted p value	Summary	ensembl	ncbi	proteinatlas	atlas	pubmed
ACP3	acid phosphatase 3	15.8135	7.60821e-09	This gene encodes an enzyme that catalyzes the conversion of orthophosphoric monoester to alcohol and orthophosphate. It is synthesized under androgen regulation and is secreted by the epithelial cells of the prostate gland. An alternatively spliced transcript variant encoding a longer isoform has been found for this gene. This isoform contains a transmembrane domain and is localized in the plasm…	http://www.ensembl.org/id/ENSG00000014257	https://www.ncbi.nlm.nih.gov/gene?term=(ACP3[Gene Name]) AND Homo sapiens[Organism]	https://www.proteinatlas.org/ENSG00000014257	https://www.ensembl.org/Homo_sapiens/Gene/ExpressionAtlas?g=ENSG00000014257	https://pubmed.ncbi.nlm.nih.gov/34923929 https://pubmed.ncbi.nlm.nih.gov/34529670 https://pubmed.ncbi.nlm.nih.gov/34394119 https://pubmed.ncbi.nlm.nih.gov/30090691 https://pubmed.ncbi.nlm.nih.gov/29795641 https://pubmed.ncbi.nlm.nih.gov/23270394 https://pubmed.ncbi.nlm.nih.gov/9787802 https://pubmed.ncbi.nlm.nih.gov/8473498
ZNF277	zinc finger protein 277	13.6781	8.09494e-09		http://www.ensembl.org/id/ENSG00000198839	https://www.ncbi.nlm.nih.gov/gene?term=(ZNF277[Gene Name]) AND Homo sapiens[Organism]	https://www.proteinatlas.org/ENSG00000198839	https://www.ensembl.org/Homo_sapiens/Gene/ExpressionAtlas?g=ENSG00000198839	https://pubmed.ncbi.nlm.nih.gov/35015732 https://pubmed.ncbi.nlm.nih.gov/30530495 https://pubmed.ncbi.nlm.nih.gov/28709640 https://pubmed.ncbi.nlm.nih.gov/28000910 https://pubmed.ncbi.nlm.nih.gov/25537359 https://pubmed.ncbi.nlm.nih.gov/25537358 https://pubmed.ncbi.nlm.nih.gov/24694019 https://pubmed.ncbi.nlm.nih.gov/24518835 https://pubmed.ncbi.nlm.nih.gov/16395595 https://pubmed.ncbi.nlm.nih.go…
MT-ND3	NADH dehydrogenase subunit 3	16.7311	1.09873e-08		http://www.ensembl.org/id/ENSG00000198840	https://www.ncbi.nlm.nih.gov/gene?term=(MT-ND3[Gene Name]) AND Homo sapiens[Organism]	https://www.proteinatlas.org/ENSG00000198840	https://www.ensembl.org/Homo_sapiens/Gene/ExpressionAtlas?g=ENSG00000198840	https://pubmed.ncbi.nlm.nih.gov/35715829 https://pubmed.ncbi.nlm.nih.gov/35130313 https://pubmed.ncbi.nlm.nih.gov/34120353 https://pubmed.ncbi.nlm.nih.gov/34065857 https://pubmed.ncbi.nlm.nih.gov/34060999 https://pubmed.ncbi.nlm.nih.gov/32396277 https://pubmed.ncbi.nlm.nih.gov/32371897 https://pubmed.ncbi.nlm.nih.gov/32348839 https://pubmed.ncbi.nlm.nih.gov/31996177 https://pubmed.ncbi.nlm.nih.go…
RPS11	ribosomal protein S11	13.0045	6.46542e-07	Ribosomes, the organelles that catalyze protein synthesis, consist of a small 40S subunit and a large 60S subunit. Together these subunits are composed of 4 RNA species and approximately 80 structurally distinct proteins. This gene encodes a member of the S17P family of ribosomal proteins that is a component of the 40S subunit. This gene is co-transcribed with the small nucleolar RNA gene U35B, w…	http://www.ensembl.org/id/ENSG00000142534	https://www.ncbi.nlm.nih.gov/gene?term=(RPS11[Gene Name]) AND Homo sapiens[Organism]	https://www.proteinatlas.org/ENSG00000142534	https://www.ensembl.org/Homo_sapiens/Gene/ExpressionAtlas?g=ENSG00000142534	https://pubmed.ncbi.nlm.nih.gov/34299277 https://pubmed.ncbi.nlm.nih.gov/32528131 https://pubmed.ncbi.nlm.nih.gov/30606694 https://pubmed.ncbi.nlm.nih.gov/27382770 https://pubmed.ncbi.nlm.nih.gov/26947064 https://pubmed.ncbi.nlm.nih.gov/26506620 https://pubmed.ncbi.nlm.nih.gov/25973848 https://pubmed.ncbi.nlm.nih.gov/25785348 https://pubmed.ncbi.nlm.nih.gov/24457517 https://pubmed.ncbi.nlm.nih.go…
CYB561D2	cytochrome b561 family member D2	12.5759	8.87388e-07		http://www.ensembl.org/id/ENSG00000114395	https://www.ncbi.nlm.nih.gov/gene?term=(CYB561D2[Gene Name]) AND Homo sapiens[Organism]	https://www.proteinatlas.org/ENSG00000114395	https://www.ensembl.org/Homo_sapiens/Gene/ExpressionAtlas?g=ENSG00000114395	https://pubmed.ncbi.nlm.nih.gov/34372858 https://pubmed.ncbi.nlm.nih.gov/29960196 https://pubmed.ncbi.nlm.nih.gov/27267425 https://pubmed.ncbi.nlm.nih.gov/23641721 https://pubmed.ncbi.nlm.nih.gov/23235316 https://pubmed.ncbi.nlm.nih.gov/22258110 https://pubmed.ncbi.nlm.nih.gov/19734123 https://pubmed.ncbi.nlm.nih.gov/17938141 https://pubmed.ncbi.nlm.nih.gov/17616688
RACK1	receptor for activated C kinase 1	10.6855	8.87388e-07		http://www.ensembl.org/id/ENSG00000204628	https://www.ncbi.nlm.nih.gov/gene?term=(RACK1[Gene Name]) AND Homo sapiens[Organism]	https://www.proteinatlas.org/ENSG00000204628	https://www.ensembl.org/Homo_sapiens/Gene/ExpressionAtlas?g=ENSG00000204628	https://pubmed.ncbi.nlm.nih.gov/35616137 https://pubmed.ncbi.nlm.nih.gov/35452681 https://pubmed.ncbi.nlm.nih.gov/35297670 https://pubmed.ncbi.nlm.nih.gov/35266803 https://pubmed.ncbi.nlm.nih.gov/35101055 https://pubmed.ncbi.nlm.nih.gov/35024764 https://pubmed.ncbi.nlm.nih.gov/34936535 https://pubmed.ncbi.nlm.nih.gov/34872615 https://pubmed.ncbi.nlm.nih.gov/34843916 https://pubmed.ncbi.nlm.nih.go…
MSMB	microseminoprotein beta	12.3581	1.02318e-06	The protein encoded by this gene is a member of the immunoglobulin binding factor family. It is synthesized by the epithelial cells of the prostate gland and secreted into the seminal plasma. This protein has inhibin-like activity. It may have a role as an autocrine paracrine factor in uterine, breast and other female reproductive tissues. The expression of the encoded protein is found to be decr…	http://www.ensembl.org/id/ENSG00000263639	https://www.ncbi.nlm.nih.gov/gene?term=(MSMB[Gene Name]) AND Homo sapiens[Organism]	https://www.proteinatlas.org/ENSG00000263639	https://www.ensembl.org/Homo_sapiens/Gene/ExpressionAtlas?g=ENSG00000263639	https://pubmed.ncbi.nlm.nih.gov/35763641 https://pubmed.ncbi.nlm.nih.gov/35114790 https://pubmed.ncbi.nlm.nih.gov/33978524 https://pubmed.ncbi.nlm.nih.gov/33932781 https://pubmed.ncbi.nlm.nih.gov/33506887 https://pubmed.ncbi.nlm.nih.gov/33452612 https://pubmed.ncbi.nlm.nih.gov/33122083 https://pubmed.ncbi.nlm.nih.gov/33114768 https://pubmed.ncbi.nlm.nih.gov/32800727 https://pubmed.ncbi.nlm.nih.go…
RPL3	ribosomal protein L3	8.57245	1.06039e-06	Ribosomes, the complexes that catalyze protein synthesis, consist of a small 40S subunit and a large 60S subunit. Together these subunits are composed of 4 RNA species and approximately 80 structurally distinct proteins. This gene encodes a ribosomal protein that is a component of the 60S subunit. The protein belongs to the L3P family of ribosomal proteins and it is located in the cytoplasm. The …	http://www.ensembl.org/id/ENSG00000100316	https://www.ncbi.nlm.nih.gov/gene?term=(RPL3[Gene Name]) AND Homo sapiens[Organism]	https://www.proteinatlas.org/ENSG00000100316	https://www.ensembl.org/Homo_sapiens/Gene/ExpressionAtlas?g=ENSG00000100316	https://pubmed.ncbi.nlm.nih.gov/35674491 https://pubmed.ncbi.nlm.nih.gov/35427968 https://pubmed.ncbi.nlm.nih.gov/35127345 https://pubmed.ncbi.nlm.nih.gov/34712400 https://pubmed.ncbi.nlm.nih.gov/33761671 https://pubmed.ncbi.nlm.nih.gov/33693809 https://pubmed.ncbi.nlm.nih.gov/33374288 https://pubmed.ncbi.nlm.nih.gov/32987560 https://pubmed.ncbi.nlm.nih.gov/32531052 https://pubmed.ncbi.nlm.nih.go…
SLC2A4RG	SLC2A4 regulator	12.4505	1.12459e-06	The protein encoded by this gene is a nuclear transcription factor involved in the activation of the solute carrier family 2 member 4 gene. The encoded protein interacts with another transcription factor, myocyte enhancer factor 2, to activate transcription of this gene. [provided by RefSeq, Jul 2008]	http://www.ensembl.org/id/ENSG00000125520	https://www.ncbi.nlm.nih.gov/gene?term=(SLC2A4RG[Gene Name]) AND Homo sapiens[Organism]	https://www.proteinatlas.org/ENSG00000125520	https://www.ensembl.org/Homo_sapiens/Gene/ExpressionAtlas?g=ENSG00000125520	https://pubmed.ncbi.nlm.nih.gov/34625747 https://pubmed.ncbi.nlm.nih.gov/33657383 https://pubmed.ncbi.nlm.nih.gov/33242392 https://pubmed.ncbi.nlm.nih.gov/33060649 https://pubmed.ncbi.nlm.nih.gov/32657779 https://pubmed.ncbi.nlm.nih.gov/31802204 https://pubmed.ncbi.nlm.nih.gov/30686753 https://pubmed.ncbi.nlm.nih.gov/29456763 https://pubmed.ncbi.nlm.nih.gov/29050986 https://pubmed.ncbi.nlm.nih.go…
PLS3	plastin 3	12.2712	1.24029e-06	Plastins are a family of actin-binding proteins that are conserved throughout eukaryote evolution and expressed in most tissues of higher eukaryotes. In humans, two ubiquitous plastin isoforms (L and T) have been identified. Plastin 1 (otherwise known as Fimbrin) is a third distinct plastin isoform which is specifically expressed at high levels in the small intestine. The L isoform is expressed o…	http://www.ensembl.org/id/ENSG00000102024	https://www.ncbi.nlm.nih.gov/gene?term=(PLS3[Gene Name]) AND Homo sapiens[Organism]	https://www.proteinatlas.org/ENSG00000102024	https://www.ensembl.org/Homo_sapiens/Gene/ExpressionAtlas?g=ENSG00000102024	https://pubmed.ncbi.nlm.nih.gov/35752817 https://pubmed.ncbi.nlm.nih.gov/35742560 https://pubmed.ncbi.nlm.nih.gov/35409173 https://pubmed.ncbi.nlm.nih.gov/35349104 https://pubmed.ncbi.nlm.nih.gov/35276006 https://pubmed.ncbi.nlm.nih.gov/35055753 https://pubmed.ncbi.nlm.nih.gov/34946798 https://pubmed.ncbi.nlm.nih.gov/34902613 https://pubmed.ncbi.nlm.nih.gov/34743040 https://pubmed.ncbi.nlm.nih.go…
WDR74	WD repeat domain 74	6.7866	1.66235e-06		http://www.ensembl.org/id/ENSG00000133316	https://www.ncbi.nlm.nih.gov/gene?term=(WDR74[Gene Name]) AND Homo sapiens[Organism]	https://www.proteinatlas.org/ENSG00000133316	https://www.ensembl.org/Homo_sapiens/Gene/ExpressionAtlas?g=ENSG00000133316	https://pubmed.ncbi.nlm.nih.gov/33890690 https://pubmed.ncbi.nlm.nih.gov/33422691 https://pubmed.ncbi.nlm.nih.gov/32005977 https://pubmed.ncbi.nlm.nih.gov/31838084 https://pubmed.ncbi.nlm.nih.gov/30594465 https://pubmed.ncbi.nlm.nih.gov/29107693 https://pubmed.ncbi.nlm.nih.gov/28416111 https://pubmed.ncbi.nlm.nih.gov/26456651 https://pubmed.ncbi.nlm.nih.gov/25261935
MT-ND4L	NADH dehydrogenase subunit 4L	6.7866	1.66235e-06		http://www.ensembl.org/id/ENSG00000212907	https://www.ncbi.nlm.nih.gov/gene?term=(MT-ND4L[Gene Name]) AND Homo sapiens[Organism]	https://www.proteinatlas.org/ENSG00000212907	https://www.ensembl.org/Homo_sapiens/Gene/ExpressionAtlas?g=ENSG00000212907	https://pubmed.ncbi.nlm.nih.gov/35426393 https://pubmed.ncbi.nlm.nih.gov/34152079 https://pubmed.ncbi.nlm.nih.gov/34120353 https://pubmed.ncbi.nlm.nih.gov/30955870 https://pubmed.ncbi.nlm.nih.gov/29444077 https://pubmed.ncbi.nlm.nih.gov/28708239 https://pubmed.ncbi.nlm.nih.gov/27577705 https://pubmed.ncbi.nlm.nih.gov/26926037 https://pubmed.ncbi.nlm.nih.gov/25153900 https://pubmed.ncbi.nlm.nih.go…
MT-ND4	NADH dehydrogenase subunit 4	10.7075	4.06751e-06		http://www.ensembl.org/id/ENSG00000198886	https://www.ncbi.nlm.nih.gov/gene?term=(MT-ND4[Gene Name]) AND Homo sapiens[Organism]	https://www.proteinatlas.org/ENSG00000198886	https://www.ensembl.org/Homo_sapiens/Gene/ExpressionAtlas?g=ENSG00000198886	https://pubmed.ncbi.nlm.nih.gov/35183124 https://pubmed.ncbi.nlm.nih.gov/35143645 https://pubmed.ncbi.nlm.nih.gov/35104579 https://pubmed.ncbi.nlm.nih.gov/35082309 https://pubmed.ncbi.nlm.nih.gov/34454075 https://pubmed.ncbi.nlm.nih.gov/34415265 https://pubmed.ncbi.nlm.nih.gov/34279772 https://pubmed.ncbi.nlm.nih.gov/34089464 https://pubmed.ncbi.nlm.nih.gov/34060999 https://pubmed.ncbi.nlm.nih.go…
TMEM265	transmembrane protein 265	12.3232	4.06751e-06		http://www.ensembl.org/id/ENSG00000281991	https://www.ncbi.nlm.nih.gov/gene?term=(TMEM265[Gene Name]) AND Homo sapiens[Organism]	https://www.proteinatlas.org/ENSG00000281991	https://www.ensembl.org/Homo_sapiens/Gene/ExpressionAtlas?g=ENSG00000281991
RDH11	retinol dehydrogenase 11	12.0635	4.06751e-06	The protein encoded by this gene is an NADPH-dependent retinal reductase and a short-chain dehydrogenase/reductase. The encoded protein has no steroid dehydrogenase activity. [provided by RefSeq, Nov 2011]	http://www.ensembl.org/id/ENSG00000072042	https://www.ncbi.nlm.nih.gov/gene?term=(RDH11[Gene Name]) AND Homo sapiens[Organism]	https://www.proteinatlas.org/ENSG00000072042	https://www.ensembl.org/Homo_sapiens/Gene/ExpressionAtlas?g=ENSG00000072042	https://pubmed.ncbi.nlm.nih.gov/35535493 https://pubmed.ncbi.nlm.nih.gov/35275975 https://pubmed.ncbi.nlm.nih.gov/34988992 https://pubmed.ncbi.nlm.nih.gov/34784434 https://pubmed.ncbi.nlm.nih.gov/34066394 https://pubmed.ncbi.nlm.nih.gov/33934486 https://pubmed.ncbi.nlm.nih.gov/33271196 https://pubmed.ncbi.nlm.nih.gov/32701996 https://pubmed.ncbi.nlm.nih.gov/31822799 https://pubmed.ncbi.nlm.nih.go…
MT-CO1	cytochrome c oxidase subunit I	8.95942	4.41408e-06		http://www.ensembl.org/id/ENSG00000198804	https://www.ncbi.nlm.nih.gov/gene?term=(MT-CO1[Gene Name]) AND Homo sapiens[Organism]	https://www.proteinatlas.org/ENSG00000198804	https://www.ensembl.org/Homo_sapiens/Gene/ExpressionAtlas?g=ENSG00000198804	https://pubmed.ncbi.nlm.nih.gov/35631040 https://pubmed.ncbi.nlm.nih.gov/35220898 https://pubmed.ncbi.nlm.nih.gov/34751152 https://pubmed.ncbi.nlm.nih.gov/34715218 https://pubmed.ncbi.nlm.nih.gov/34426662 https://pubmed.ncbi.nlm.nih.gov/34187611 https://pubmed.ncbi.nlm.nih.gov/33896429 https://pubmed.ncbi.nlm.nih.gov/33685065 https://pubmed.ncbi.nlm.nih.gov/33589652 https://pubmed.ncbi.nlm.nih.go…
CAPZA2	capping actin protein of muscle Z-line subunit alpha 2	11.3326	5.61988e-06	The protein encoded by this gene is a member of the F-actin capping protein alpha subunit family. It is the alpha subunit of the barbed-end actin binding protein Cap Z. By capping the barbed end of actin filaments, Cap Z regulates the growth of the actin filaments at the barbed end. [provided by RefSeq, Jul 2008]	http://www.ensembl.org/id/ENSG00000198898	https://www.ncbi.nlm.nih.gov/gene?term=(CAPZA2[Gene Name]) AND Homo sapiens[Organism]	https://www.proteinatlas.org/ENSG00000198898	https://www.ensembl.org/Homo_sapiens/Gene/ExpressionAtlas?g=ENSG00000198898	https://pubmed.ncbi.nlm.nih.gov/34796874 https://pubmed.ncbi.nlm.nih.gov/32619075 https://pubmed.ncbi.nlm.nih.gov/32573649 https://pubmed.ncbi.nlm.nih.gov/32338762 https://pubmed.ncbi.nlm.nih.gov/31616045 https://pubmed.ncbi.nlm.nih.gov/31015311 https://pubmed.ncbi.nlm.nih.gov/29702546 https://pubmed.ncbi.nlm.nih.gov/28202517 https://pubmed.ncbi.nlm.nih.gov/26689674 https://pubmed.ncbi.nlm.nih.go…
MT-CYB	cytochrome b	10.0661	6.4676e-06		http://www.ensembl.org/id/ENSG00000198727	https://www.ncbi.nlm.nih.gov/gene?term=(MT-CYB[Gene Name]) AND Homo sapiens[Organism]	https://www.proteinatlas.org/ENSG00000198727	https://www.ensembl.org/Homo_sapiens/Gene/ExpressionAtlas?g=ENSG00000198727	https://pubmed.ncbi.nlm.nih.gov/35134187 https://pubmed.ncbi.nlm.nih.gov/35130313 https://pubmed.ncbi.nlm.nih.gov/35118571 https://pubmed.ncbi.nlm.nih.gov/34346491 https://pubmed.ncbi.nlm.nih.gov/33865955 https://pubmed.ncbi.nlm.nih.gov/33600785 https://pubmed.ncbi.nlm.nih.gov/33100130 https://pubmed.ncbi.nlm.nih.gov/32654952 https://pubmed.ncbi.nlm.nih.gov/32634278 https://pubmed.ncbi.nlm.nih.go…
PARL	presenilin associated rhomboid like	11.4507	6.86907e-06	This gene encodes a member of the rhomboid family of intramembrane serine proteases that is localized to the inner mitochondrial membrane. The encoded protein regulates mitochondrial remodeling and apoptosis through regulated substrate proteolysis. Proteolytic processing of the encoded protein results in the release of a small peptide, P-beta, which may transit to the nucleus. Mutations in this g…	http://www.ensembl.org/id/ENSG00000175193	https://www.ncbi.nlm.nih.gov/gene?term=(PARL[Gene Name]) AND Homo sapiens[Organism]	https://www.proteinatlas.org/ENSG00000175193	https://www.ensembl.org/Homo_sapiens/Gene/ExpressionAtlas?g=ENSG00000175193	https://pubmed.ncbi.nlm.nih.gov/35473337 https://pubmed.ncbi.nlm.nih.gov/35163221 https://pubmed.ncbi.nlm.nih.gov/34708890 https://pubmed.ncbi.nlm.nih.gov/34348612 https://pubmed.ncbi.nlm.nih.gov/34314685 https://pubmed.ncbi.nlm.nih.gov/34311087 https://pubmed.ncbi.nlm.nih.gov/34088631 https://pubmed.ncbi.nlm.nih.gov/33877619 https://pubmed.ncbi.nlm.nih.gov/33556373 https://pubmed.ncbi.nlm.nih.go…
MT-ND1	NADH dehydrogenase subunit 1	9.9315	8.68048e-06		http://www.ensembl.org/id/ENSG00000198888	https://www.ncbi.nlm.nih.gov/gene?term=(MT-ND1[Gene Name]) AND Homo sapiens[Organism]	https://www.proteinatlas.org/ENSG00000198888	https://www.ensembl.org/Homo_sapiens/Gene/ExpressionAtlas?g=ENSG00000198888	https://pubmed.ncbi.nlm.nih.gov/35738625 https://pubmed.ncbi.nlm.nih.gov/35421970 https://pubmed.ncbi.nlm.nih.gov/35217561 https://pubmed.ncbi.nlm.nih.gov/35104579 https://pubmed.ncbi.nlm.nih.gov/34837699 https://pubmed.ncbi.nlm.nih.gov/34656796 https://pubmed.ncbi.nlm.nih.gov/34454075 https://pubmed.ncbi.nlm.nih.gov/34426662 https://pubmed.ncbi.nlm.nih.gov/34390870 https://pubmed.ncbi.nlm.nih.go…
MT-ND6	NADH dehydrogenase subunit 6	9.79542	9.22025e-06		http://www.ensembl.org/id/ENSG00000198695	https://www.ncbi.nlm.nih.gov/gene?term=(MT-ND6[Gene Name]) AND Homo sapiens[Organism]	https://www.proteinatlas.org/ENSG00000198695	https://www.ensembl.org/Homo_sapiens/Gene/ExpressionAtlas?g=ENSG00000198695	https://pubmed.ncbi.nlm.nih.gov/35715829 https://pubmed.ncbi.nlm.nih.gov/35130313 https://pubmed.ncbi.nlm.nih.gov/35111153 https://pubmed.ncbi.nlm.nih.gov/34933128 https://pubmed.ncbi.nlm.nih.gov/34454075 https://pubmed.ncbi.nlm.nih.gov/34426662 https://pubmed.ncbi.nlm.nih.gov/34264415 https://pubmed.ncbi.nlm.nih.gov/34141522 https://pubmed.ncbi.nlm.nih.gov/34045482 https://pubmed.ncbi.nlm.nih.go…
mRNA DEGs betweenPreOp vs PostOp EVs
Gene	Description	Log2FC	Adjusted p value	Summary	ensembl	ncbi	proteinatlas	atlas	pubmed
METTL25	methyltransferase like 25	-7.66429	0.000461465		http://www.ensembl.org/id/ENSG00000127720	https://www.ncbi.nlm.nih.gov/gene?term=(METTL25[Gene Name]) AND Homo sapiens[Organism]	https://www.proteinatlas.org/ENSG00000127720	https://www.ensembl.org/Homo_sapiens/Gene/ExpressionAtlas?g=ENSG00000127720
WDR83	WD repeat domain 83	-8.22779	0.000461465	This gene encodes a member of the WD-40 protein family. The protein is proposed to function as a molecular scaffold for various multimeric protein complexes. The protein associates with several components of the extracellular signal-regulated kinase (ERK) pathway, and promotes ERK activity in response to serum or other signals. The protein also interacts with egl nine homolog 3 (EGLN3, also known…	http://www.ensembl.org/id/ENSG00000123154	https://www.ncbi.nlm.nih.gov/gene?term=(WDR83[Gene Name]) AND Homo sapiens[Organism]	https://www.proteinatlas.org/ENSG00000123154	https://www.ensembl.org/Homo_sapiens/Gene/ExpressionAtlas?g=ENSG00000123154	https://pubmed.ncbi.nlm.nih.gov/35327980 https://pubmed.ncbi.nlm.nih.gov/28332277 https://pubmed.ncbi.nlm.nih.gov/25615026 https://pubmed.ncbi.nlm.nih.gov/22491477 https://pubmed.ncbi.nlm.nih.gov/19429104 https://pubmed.ncbi.nlm.nih.gov/16452487
WDR83OS	WD repeat domain 83 opposite strand	-8.22779	0.000461465		http://www.ensembl.org/id/ENSG00000105583	https://www.ncbi.nlm.nih.gov/gene?term=(WDR83OS[Gene Name]) AND Homo sapiens[Organism]	https://www.proteinatlas.org/ENSG00000105583	https://www.ensembl.org/Homo_sapiens/Gene/ExpressionAtlas?g=ENSG00000105583	https://pubmed.ncbi.nlm.nih.gov/32814900 https://pubmed.ncbi.nlm.nih.gov/31266804 https://pubmed.ncbi.nlm.nih.gov/30250217
LY6G5B	lymphocyte antigen 6 family member G5B	-10.5406	0.000461465	LY6G5B belongs to a cluster of leukocyte antigen-6 (LY6) genes located in the major histocompatibility complex (MHC) class III region on chromosome 6. Members of the LY6 superfamily typically contain 70 to 80 amino acids, including 8 to 10 cysteines. Most LY6 proteins are attached to the cell surface by a glycosylphosphatidylinositol (GPI) anchor that is directly involved in signal transduction (…	http://www.ensembl.org/id/ENSG00000240053	https://www.ncbi.nlm.nih.gov/gene?term=(LY6G5B[Gene Name]) AND Homo sapiens[Organism]	https://www.proteinatlas.org/ENSG00000240053	https://www.ensembl.org/Homo_sapiens/Gene/ExpressionAtlas?g=ENSG00000240053	https://pubmed.ncbi.nlm.nih.gov/23521802 https://pubmed.ncbi.nlm.nih.gov/19561195 https://pubmed.ncbi.nlm.nih.gov/19143822 https://pubmed.ncbi.nlm.nih.gov/19023099 https://pubmed.ncbi.nlm.nih.gov/18817541 https://pubmed.ncbi.nlm.nih.gov/17008713
S100A1	S100 calcium binding protein A1	-10.71	0.000461465	The protein encoded by this gene is a member of the S100 family of proteins containing 2 EF-hand calcium-binding motifs. S100 proteins are localized in the cytoplasm and/or nucleus of a wide range of cells, and involved in the regulation of a number of cellular processes such as cell cycle progression and differentiation. S100 genes include at least 13 members which are located as a cluster on ch…	http://www.ensembl.org/id/ENSG00000160678	https://www.ncbi.nlm.nih.gov/gene?term=(S100A1[Gene Name]) AND Homo sapiens[Organism]	https://www.proteinatlas.org/ENSG00000160678	https://www.ensembl.org/Homo_sapiens/Gene/ExpressionAtlas?g=ENSG00000160678	https://pubmed.ncbi.nlm.nih.gov/35409356 https://pubmed.ncbi.nlm.nih.gov/35216109 https://pubmed.ncbi.nlm.nih.gov/35177036 https://pubmed.ncbi.nlm.nih.gov/35032537 https://pubmed.ncbi.nlm.nih.gov/34944467 https://pubmed.ncbi.nlm.nih.gov/34688220 https://pubmed.ncbi.nlm.nih.gov/34148033 https://pubmed.ncbi.nlm.nih.gov/33990704 https://pubmed.ncbi.nlm.nih.gov/33823637 https://pubmed.ncbi.nlm.nih.go…
WWP1	WW domain containing E3 ubiquitin protein ligase 1	-8.72602	0.000461465	WW domain-containing proteins are found in all eukaryotes and play an important role in the regulation of a wide variety of cellular functions such as protein degradation, transcription, and RNA splicing. This gene encodes a protein which contains 4 tandem WW domains and a HECT (homologous to the E6-associated protein carboxyl terminus) domain. The encoded protein belongs to a family of NEDD4-lik…	http://www.ensembl.org/id/ENSG00000123124	https://www.ncbi.nlm.nih.gov/gene?term=(WWP1[Gene Name]) AND Homo sapiens[Organism]	https://www.proteinatlas.org/ENSG00000123124	https://www.ensembl.org/Homo_sapiens/Gene/ExpressionAtlas?g=ENSG00000123124	https://pubmed.ncbi.nlm.nih.gov/35751189 https://pubmed.ncbi.nlm.nih.gov/35154481 https://pubmed.ncbi.nlm.nih.gov/35083873 https://pubmed.ncbi.nlm.nih.gov/34912899 https://pubmed.ncbi.nlm.nih.gov/34907909 https://pubmed.ncbi.nlm.nih.gov/34545692 https://pubmed.ncbi.nlm.nih.gov/34404764 https://pubmed.ncbi.nlm.nih.gov/34404733 https://pubmed.ncbi.nlm.nih.gov/34388030 https://pubmed.ncbi.nlm.nih.go…
RMDN1	regulator of microtubule dynamics 1	-8.72602	0.000461465		http://www.ensembl.org/id/ENSG00000176623	https://www.ncbi.nlm.nih.gov/gene?term=(RMDN1[Gene Name]) AND Homo sapiens[Organism]	https://www.proteinatlas.org/ENSG00000176623	https://www.ensembl.org/Homo_sapiens/Gene/ExpressionAtlas?g=ENSG00000176623	https://pubmed.ncbi.nlm.nih.gov/32299435
SMIM7	small integral membrane protein 7	9.50804	0.00261664		http://www.ensembl.org/id/ENSG00000214046	https://www.ncbi.nlm.nih.gov/gene?term=(SMIM7[Gene Name]) AND Homo sapiens[Organism]	https://www.proteinatlas.org/ENSG00000214046	https://www.ensembl.org/Homo_sapiens/Gene/ExpressionAtlas?g=ENSG00000214046	https://pubmed.ncbi.nlm.nih.gov/33687891 https://pubmed.ncbi.nlm.nih.gov/33210543
PRRG1	proline rich and Gla domain 1	10.0865	0.00263602	This gene encodes a vitamin K-dependent, gamma-carboxyglutamic acid (Gla)-containing, single-pass transmembrane protein. This protein contains a Gla domain at the N-terminus, preceded by a propeptide sequence required for post-translational gamma-carboxylation of specific glutamic acid residues by a vitamin K-dependent gamma-carboxylase. The C-terminus is proline-rich containing PPXY and PXXP mot…	http://www.ensembl.org/id/ENSG00000130962	https://www.ncbi.nlm.nih.gov/gene?term=(PRRG1[Gene Name]) AND Homo sapiens[Organism]	https://www.proteinatlas.org/ENSG00000130962	https://www.ensembl.org/Homo_sapiens/Gene/ExpressionAtlas?g=ENSG00000130962	https://pubmed.ncbi.nlm.nih.gov/33170908 https://pubmed.ncbi.nlm.nih.gov/31097021 https://pubmed.ncbi.nlm.nih.gov/26233958 https://pubmed.ncbi.nlm.nih.gov/17982676
BLOC1S5	biogenesis of lysosomal organelles complex 1 subunit 5	9.08963	0.00298227	This gene encodes a component of BLOC-1 (biogenesis of lysosome-related organelles complex 1). Components of this complex are involved in the biogenesis of organelles such as melanosomes and platelet-dense granules. A mouse model for Hermansky-Pudlak Syndrome is mutated in the murine version of this gene. Alternative splicing results in multiple transcript variants. Read-through transcription exi…	http://www.ensembl.org/id/ENSG00000188428	https://www.ncbi.nlm.nih.gov/gene?term=(BLOC1S5[Gene Name]) AND Homo sapiens[Organism]	https://www.proteinatlas.org/ENSG00000188428	https://www.ensembl.org/Homo_sapiens/Gene/ExpressionAtlas?g=ENSG00000188428	https://pubmed.ncbi.nlm.nih.gov/35411132 https://pubmed.ncbi.nlm.nih.gov/35296659 https://pubmed.ncbi.nlm.nih.gov/34685610 https://pubmed.ncbi.nlm.nih.gov/34058075 https://pubmed.ncbi.nlm.nih.gov/33707360 https://pubmed.ncbi.nlm.nih.gov/32969584 https://pubmed.ncbi.nlm.nih.gov/32687635 https://pubmed.ncbi.nlm.nih.gov/32565547 https://pubmed.ncbi.nlm.nih.gov/26977047 https://pubmed.ncbi.nlm.nih.go…
BLOC1S5-TXNDC5	BLOC1S5-TXNDC5 readthrough (NMD candidate)	9.08963	0.00298227	This locus represents naturally occurring read-through transcription between the neighboring MUTED (muted homolog) and TXNDC5 (thioredoxin domain containing 5) genes on chromosome 6. The read-through transcript is a candidate for nonsense-mediated mRNA decay (NMD) and is unlikely to produce a protein product. [provided by RefSeq, Dec 2010]	http://www.ensembl.org/id/ENSG00000259040	https://www.ncbi.nlm.nih.gov/gene?term=(BLOC1S5-TXNDC5[Gene Name]) AND Homo sapiens[Organism]	https://www.proteinatlas.org/ENSG00000259040	https://www.ensembl.org/Homo_sapiens/Gene/ExpressionAtlas?g=ENSG00000259040	https://pubmed.ncbi.nlm.nih.gov/35296659
PLSCR5	phospholipid scramblase family member 5	9.00748	0.00318096		http://www.ensembl.org/id/ENSG00000231213	https://www.ncbi.nlm.nih.gov/gene?term=(PLSCR5[Gene Name]) AND Homo sapiens[Organism]	https://www.proteinatlas.org/ENSG00000231213	https://www.ensembl.org/Homo_sapiens/Gene/ExpressionAtlas?g=ENSG00000231213
NUPR1	nuclear protein 1, transcriptional regulator	9.4939	0.00318096		http://www.ensembl.org/id/ENSG00000176046	https://www.ncbi.nlm.nih.gov/gene?term=(NUPR1[Gene Name]) AND Homo sapiens[Organism]	https://www.proteinatlas.org/ENSG00000176046	https://www.ensembl.org/Homo_sapiens/Gene/ExpressionAtlas?g=ENSG00000176046	https://pubmed.ncbi.nlm.nih.gov/35462576 https://pubmed.ncbi.nlm.nih.gov/35350907 https://pubmed.ncbi.nlm.nih.gov/35044662 https://pubmed.ncbi.nlm.nih.gov/34830471 https://pubmed.ncbi.nlm.nih.gov/34817046 https://pubmed.ncbi.nlm.nih.gov/34680086 https://pubmed.ncbi.nlm.nih.gov/34558042 https://pubmed.ncbi.nlm.nih.gov/34314755 https://pubmed.ncbi.nlm.nih.gov/34067040 https://pubmed.ncbi.nlm.nih.go…
THOC5	THO complex 5	9.85854	0.003341		http://www.ensembl.org/id/ENSG00000100296	https://www.ncbi.nlm.nih.gov/gene?term=(THOC5[Gene Name]) AND Homo sapiens[Organism]	https://www.proteinatlas.org/ENSG00000100296	https://www.ensembl.org/Homo_sapiens/Gene/ExpressionAtlas?g=ENSG00000100296	https://pubmed.ncbi.nlm.nih.gov/34708581 https://pubmed.ncbi.nlm.nih.gov/33749163 https://pubmed.ncbi.nlm.nih.gov/33483601 https://pubmed.ncbi.nlm.nih.gov/33411682 https://pubmed.ncbi.nlm.nih.gov/32065701 https://pubmed.ncbi.nlm.nih.gov/31402763 https://pubmed.ncbi.nlm.nih.gov/31098739 https://pubmed.ncbi.nlm.nih.gov/30721563 https://pubmed.ncbi.nlm.nih.gov/30476144 https://pubmed.ncbi.nlm.nih.go…
NIPSNAP1	nipsnap homolog 1	9.85854	0.003341	This gene encodes a member of the NipSnap family of proteins that may be involved in vesicular transport. A similar protein in mice inhibits the calcium channel TRPV6, and is also localized to the inner mitochondrial membrane where it may play a role in mitochondrial DNA maintenance. A pseudogene of this gene is located on the short arm of chromosome 17. Alternatively spliced transcript variants …	http://www.ensembl.org/id/ENSG00000184117	https://www.ncbi.nlm.nih.gov/gene?term=(NIPSNAP1[Gene Name]) AND Homo sapiens[Organism]	https://www.proteinatlas.org/ENSG00000184117	https://www.ensembl.org/Homo_sapiens/Gene/ExpressionAtlas?g=ENSG00000184117	https://pubmed.ncbi.nlm.nih.gov/31251109 https://pubmed.ncbi.nlm.nih.gov/30982665 https://pubmed.ncbi.nlm.nih.gov/28011268 https://pubmed.ncbi.nlm.nih.gov/27998764 https://pubmed.ncbi.nlm.nih.gov/25677771 https://pubmed.ncbi.nlm.nih.gov/23792589 https://pubmed.ncbi.nlm.nih.gov/22311985 https://pubmed.ncbi.nlm.nih.gov/21896182 https://pubmed.ncbi.nlm.nih.gov/24137763 https://pubmed.ncbi.nlm.nih.go…
CMC2	C-X9-C motif containing 2	9.7719	0.00367011		http://www.ensembl.org/id/ENSG00000103121	https://www.ncbi.nlm.nih.gov/gene?term=(CMC2[Gene Name]) AND Homo sapiens[Organism]	https://www.proteinatlas.org/ENSG00000103121	https://www.ensembl.org/Homo_sapiens/Gene/ExpressionAtlas?g=ENSG00000103121	https://pubmed.ncbi.nlm.nih.gov/34205035 https://pubmed.ncbi.nlm.nih.gov/29683208 https://pubmed.ncbi.nlm.nih.gov/26863117 https://pubmed.ncbi.nlm.nih.gov/25878183 https://pubmed.ncbi.nlm.nih.gov/24086245 https://pubmed.ncbi.nlm.nih.gov/22830350 https://pubmed.ncbi.nlm.nih.gov/22207359 https://pubmed.ncbi.nlm.nih.gov/20220131 https://pubmed.ncbi.nlm.nih.gov/15466451 https://pubmed.ncbi.nlm.nih.go…
CENPN	centromere protein N	9.7719	0.00367011	The protein encoded by this gene forms part of the nucleosome-associated complex and is important for kinetochore assembly. It is bound to kinetochores during S phase and G2 and recruits other proteins to the centromere. Pseudogenes of this gene are located on chromosome 2. Alternative splicing results in multiple transcript variants that encode different protein isoforms. [provided by RefSeq, Ju…	http://www.ensembl.org/id/ENSG00000166451	https://www.ncbi.nlm.nih.gov/gene?term=(CENPN[Gene Name]) AND Homo sapiens[Organism]	https://www.proteinatlas.org/ENSG00000166451	https://www.ensembl.org/Homo_sapiens/Gene/ExpressionAtlas?g=ENSG00000166451	https://pubmed.ncbi.nlm.nih.gov/35695666 https://pubmed.ncbi.nlm.nih.gov/35496042 https://pubmed.ncbi.nlm.nih.gov/35422519 https://pubmed.ncbi.nlm.nih.gov/35347966 https://pubmed.ncbi.nlm.nih.gov/34893086 https://pubmed.ncbi.nlm.nih.gov/34798483 https://pubmed.ncbi.nlm.nih.gov/34172056 https://pubmed.ncbi.nlm.nih.gov/33313822 https://pubmed.ncbi.nlm.nih.gov/33065112 https://pubmed.ncbi.nlm.nih.go…
SPEN	spen family transcriptional repressor	5.55751	0.0165019	This gene encodes a hormone inducible transcriptional repressor. Repression of transcription by this gene product can occur through interactions with other repressors, by the recruitment of proteins involved in histone deacetylation, or through sequestration of transcriptional activators. The product of this gene contains a carboxy-terminal domain that permits binding to other corepressor protein…	http://www.ensembl.org/id/ENSG00000065526	https://www.ncbi.nlm.nih.gov/gene?term=(SPEN[Gene Name]) AND Homo sapiens[Organism]	https://www.proteinatlas.org/ENSG00000065526	https://www.ensembl.org/Homo_sapiens/Gene/ExpressionAtlas?g=ENSG00000065526	https://pubmed.ncbi.nlm.nih.gov/35430388 https://pubmed.ncbi.nlm.nih.gov/35355011 https://pubmed.ncbi.nlm.nih.gov/35106936 https://pubmed.ncbi.nlm.nih.gov/34937777 https://pubmed.ncbi.nlm.nih.gov/34813726 https://pubmed.ncbi.nlm.nih.gov/34739832 https://pubmed.ncbi.nlm.nih.gov/34338007 https://pubmed.ncbi.nlm.nih.gov/34288818 https://pubmed.ncbi.nlm.nih.gov/34001978 https://pubmed.ncbi.nlm.nih.go…
