# Supplementary material for: Extracellular Vesicles—A Source of RNA Biomarkers for the Detection of Breast Cancer in Liquid Biopsies
Source: Cancers (Basel). 2023 Aug 30;15(17):4329. doi: 10.3390/cancers15174329 (PMC10487078; doi:10.3390/cancers15174329)
Supplement: Supplementary file 1 [file cancers-15-04329-s001.zip › TableS2.xlsx]

## Sheet: Sheet1
Table S2. RNA biomarker candidates
Gene name	Log2FC PreOp BC vs HC	Adj. p value	Log2FC PreOp vs PostOp	Adj. p value
mRNA
SMIM7	9.508	2.35e-05	9.508	0.0026
PRRG1	10.086	2.66e-05	10.086	0.0026
BLOC1S5-TXNDC5	9.09	2.71e-05	9.09	0.003
PLSCR5	9.007	3.11e-05	9.007	0.0032
NUPR1	9.494	3.5e-05	9.494	0.0032
SPEN	5.558	0.0002	5.558	0.0165
THOC5/NIPSNAP1	9.858	4.23e-05	9.858	0.0033
miRNA
miR-224-5p	7.71599	9.44531e-08	4.01537	0.0254935
miR-200b-5p	11.1864	1.28121e-07	6.32821	0.00294998
miR-136-3p	10.5413	3.00531e-07	4.44561	0.0436433
miR-29c-5p	6.06622	6.35733e-08	4.27465	0.00891333
miR-664a-3p	5.90099	5.63991e-07	5.51394	0.000107687
miR-3691-5p	5.8581	9.71393e-07	5.85808	6.30188e-05
miR-100-3p	5.57758	1.20658e-06	3.34715	0.0442773
miR-208b-3p	5.67254	1.21737e-06	5.67252	6.30188e-05
miR-218-1-3p	5.36646	1.58645e-06	5.36644	6.30188e-05
miR-9983-3p	5.48395	1.70948e-06	5.09687	0.000190855
miR-766-3p	5.18	2.01746e-06	3.83595	0.0107013
miR-561-5p	5.18994	2.44816e-06	5.18992	8.14249e-05
miR-582-5p	4.83303	3.36341e-06	4.83301	8.14249e-05
miR-612	4.89495	4.24829e-06	4.89493	0.00010541
miR-671-5p	4.6866	4.37921e-06	3.17748	0.0324899
miR-656-3p	4.83298	4.63548e-06	4.83296	0.00010541
miR-3913-5p[-]/miR-3913-3p[+]	4.24805	6.33946e-06	3.30453	0.0113347
miR-590-3p	4.30391	7.68271e-06	3.36039	0.0117471
miR-6511a-3p	4.26688	8.01935e-06	4.26686	0.000107687
miR-337-5p	4.26691	8.70556e-06	4.26689	0.000112885
miR-3913-3p[-]/miR-3913-5p[+]	4.00012	1.05156e-05	3.61304	0.00128766
miR-450b-5p	4.0662	1.15172e-05	3.12268	0.0172944
miR-548ba	4.04452	1.17633e-05	3.65744	0.00138243
miR-3912-3p	3.88276	1.21519e-05	3.88274	0.000117701
miR-6810-3p	4.04451	1.30899e-05	4.04449	0.000129363
miR-376c-3p	3.88276	1.48619e-05	3.88274	0.000129363
miR-1262	3.78148	1.53394e-05	2.83796	0.0255203
miR-18a-3p	3.88277	1.64606e-05	3.88275	0.000137107
miR-224-3p	3.72802	1.86477e-05	3.728	0.000137107
miR-133a-5p	3.35767	3.42193e-05	3.35765	0.000196634
miR-210-5p	3.24806	4.6641e-05	2.86098	0.0053399
miR-485-5p	4.07447	0.0162446	9.97968	3.69977e-05
miR-3158-3p[+]/miR-3158-5p[-]	2.31364	0.0304924	3.83301	0.000129363
lncRNA
lnc-IFT122-2	11.8052	1.45377e-07	5.18691	0.0267109
lnc-ZNF726-5	8.0046	4.73955e-06	8.00452	0.000403883
lnc-ZFAS1	8.06751	8.43311e-06	8.06743	0.000528861
lnc-AP4E1-3	8.19996	8.66745e-06	8.19988	0.000528861
lnc-CUL1-5	7.01436	8.72179e-06	7.01428	0.000528861
lnc-OSBPL10-1	7.21258	1.34773e-05	7.2125	0.00060374
lnc-RPA3-4	7.24825	1.35133e-05	7.24816	0.00060374
lnc-FAM122C-3	8.2112	1.72242e-05	6.79504	0.00992835
lnc-MCL1-2	4.7653	0.000124119	4.10545	0.0346763
lnc-GSR-2	6.15412	0.000223824	6.03031	0.00996225
lnc-PLAT-1	5.62125	0.00104054	5.14903	0.0386819
lnc-C9orf50-4[-]/NTMT1-4[+]	4.57519	0.00129273	4.65642	0.0307401
lnc-PPCS-2	5.20312	0.00537337	10.4431	0.000218655
lnc-SAMD11-13	3.81203	0.0324575	6.25438	0.00996225
piRNA
piR-27570	5.71429	4.53863e-06	5.02238	0.000518013
piR-33047	7.04986	6.08334e-06	5.25841	0.00301406
piR-13602	6.05533	9.12863e-06	3.82497	0.0321411
piR-20029	9.79076	1.7992e-05	9.79074	0.000961578
piR-31467	6.36193	2.01302e-05	6.36191	0.000961578
piR-28197/piR-22100/piR-20058/piR-28474/piR-2874	5.17995	2.44093e-05	5.17994	0.000961578
piR-32937	4.443	5.33879e-05	3.75109	0.0047306
piR-5746	6.31811	5.44167e-05	4.89095	0.0250004
piR-13022	3.55464	7.7906e-05	3.55463	0.00200615
piR-16690	3.42631	0.000110571	3.4263	0.00254378
piR-32949	3.5798	0.0106132	4.35524	0.0250004
piR-8920/piR-18867	3.684	0.0125433	4.67462	0.0250004
snoRNA
SNORA20B	8.61883	5.80264e-09	3.95665	0.0414542
SNORA26	9.62293	5.80264e-09	4.02595	0.0447391
SNORA77	9.89759	5.80264e-09	5.32617	0.0149881
SNORD13	10.1191	5.97393e-09	4.39062	0.0343562
SNORA78	10.6929	6.25813e-09	6.80041	0.00278673
SNORA7B	11.1142	6.25813e-09	5.07779	0.0258103
SNORA74D	12.5234	6.25813e-09	6.10832	0.0155573
SNORD116-4	8.04748	6.25813e-09	4.64926	0.0199107
SNORD3H	11.1494	6.25813e-09	5.09937	0.0258103
SNORD1C	11.7594	6.30556e-09	5.24863	0.0264493
SNORA36B	7.1602	2.39397e-08	6.00248	0.00118653
SNORA80A	7.15526	2.39452e-08	4.03516	0.0318466
SNORA26	7.1426	2.43462e-08	3.70317	0.04347
SNORD42B	7.08252	2.70878e-08	5.73834	0.00190013
SNORD37	7.02848	2.92095e-08	5.51906	0.00278673
SNORD115-16	6.33156	1.1189e-07	3.69168	0.0343562
SNORA12	6.04477	1.97968e-07	5.65758	0.000265347
SNORA51	5.88927	2.73856e-07	5.88921	1.56179e-05
SNORD70	5.78838	3.37252e-07	3.55784	0.0343562
U8	5.67998	4.22249e-07	5.67992	1.56179e-05
SNORA31	5.43513	6.98868e-07	5.43507	1.56179e-05
SNORA73	5.3317	8.66945e-07	5.33164	1.56179e-05
SNORD115-31	4.85873	2.33094e-06	4.85867	2.6155e-05
snRNA
RNU1-40P	6.45596	3.30123e-08	4.66445	0.0118491
RNU1-16P	7.30383	3.30123e-08	4.89465	0.0174186
RNU4-11P	4.78332	1.39867e-07	4.09131	0.00308654
tRFs
Lys-TTT-4-1-tRF3T	6.2773	1.34907e-06	4.04669	0.0369743
Ser-GCT-1-1-tRFpre5	5.72282	2.22845e-06	5.72257	7.40289e-05
Trp-CCA-4-1-tRF5D	5.27721	2.36925e-06	5.27697	7.40289e-05
Ile-AAT-2-1-tRF3T	5.01258	3.44744e-06	3.50328	0.0442505
Met-CAT-6-1-tRF5D	4.24845	8.79164e-06	3.55632	0.010237
